# Supplementary material for: Identification of Differentially Expressed Genes Related to Floral Bud Differentiation and Flowering Time in Three Populations of Lycoris radiata
Source: Int J Mol Sci. 2022 Nov 14;23(22):14036. doi: 10.3390/ijms232214036 (PMC9699370; doi:10.3390/ijms232214036)
Supplement: Supplementary file 1 [file ijms-23-14036-s001.zip]

Archive with 3 entries (3 files):
- ijms-2004658-Supplementary Figure.pdf
- Table S1 Primer Sequence List.xlsx
- Table S2 The comparisons of DEGs between development stages and among three populations.xlsx
